# Supplementary material for: Pathogenic missense mutation pattern of forkhead box genes in neurodevelopmental disorders
Source: Mol Genet Genomic Med. 2019 Jun 14;7(7):e00789. doi: 10.1002/mgg3.789 (PMC6625093; doi:10.1002/mgg3.789)
Supplement: Supplementary file 1 [file MGG3-7-e00789-s001.xlsx]

## Sheet: Table S1
#SampleID	StudyName	PubmedID	Phenotypes	Chr	Start	End	Ref	Alt	Gene	FunctionClass	Inheritance	AAChange	genomicSuperDups	esp6500siv2_all	ExAC_ALL	ExAC_AFR	ExAC_AMR	ExAC_EAS	ExAC_FIN	ExAC_NFE	ExAC_OTH	ExAC_SAS	avsnp147	1000G_Freq	SIFT_score	SIFT_pred	Polyphen2_HDIV_score	Polyphen2_HDIV_pred	Polyphen2_HVAR_score	Polyphen2_HVAR_pred	LRT_score	LRT_pred	MutationTaster_score	MutationTaster_pred	MutationAssessor_score	MutationAssessor_pred	FATHMM_score	FATHMM_pred	PROVEAN_score	PROVEAN_pred	VEST3_score	CADD_raw	CADD_phred	DANN_score	fathmm-MKL_coding_score	fathmm-MKL_coding_pred	MetaSVM_score	MetaSVM_pred	MetaLR_score
W4	Siper PM , et al. Mol Autism. 2017	29090079	developmentalDisorder	3	71021757	71021768	CATACTGCCCCT	-	FOXP1	nonframeshift deletion	de novo	FOXP1:NM_001244813:exon12:c.1290_1301del:p.430_434del;FOXP1:NM_001244812:exon13:c.1362_1373del:p.454_458del;FOXP1:NM_001244815:exon13:c.1596_1607del:p.532_536del;FOXP1:NM_001244814:exon14:c.1590_1601del:p.530_534del;FOXP1:NM_001244816:exon17:c.1590_1601del:p.530_534del;FOXP1:NM_001244808:exon18:c.1587_1598del:p.529_533del;FOXP1:NM_032682:exon18:c.1590_1601del:p.530_534del	.	.	.	.	.	.	.	.	.	.	.	.	.	.	.	.	.	.	.	.	.	.	.	.	.	.	.	.	.	.	.	.	.	.	.	.	.
41	Srivastava S, et al. Ann Neurol. 2014	25131622	ID with language impairment and autistic features	3	71021758	71021758	A	G	FOXP1	nonsynonymous SNV	de novo	FOXP1:NM_001244813:exon12:c.T1300C:p.W434R;FOXP1:NM_001244812:exon13:c.T1372C:p.W458R;FOXP1:NM_001244815:exon13:c.T1606C:p.W536R;FOXP1:NM_001244814:exon14:c.T1600C:p.W534R;FOXP1:NM_001244816:exon17:c.T1600C:p.W534R;FOXP1:NM_001244808:exon18:c.T1597C:p.W533R;FOXP1:NM_032682:exon18:c.T1600C:p.W534R	.	.	.	.	.	.	.	.	.	.	.	.	0	D	1	D	1	D	0	D	1	D	4.615	H	-5.49	D	-11.69	D	0.99	5.696	26.8	0.996	0.989	D	0.987	D	0.988
DDD4K.00248	Deciphering Developmental Disorders Study.Nature. 2017	28135719	developmentalDisorder	3	71021763	71021763	G	T	FOXP1	nonsynonymous SNV	de novo	FOXP1:NM_001244813:exon12:c.C1295A:p.A432E;FOXP1:NM_001244812:exon13:c.C1367A:p.A456E;FOXP1:NM_001244815:exon13:c.C1601A:p.A534E;FOXP1:NM_001244814:exon14:c.C1595A:p.A532E;FOXP1:NM_001244816:exon17:c.C1595A:p.A532E;FOXP1:NM_001244808:exon18:c.C1592A:p.A531E;FOXP1:NM_032682:exon18:c.C1595A:p.A532E	.	.	.	.	.	.	.	.	.	.	.	.	0	D	1	D	0.997	D	0	D	1	D	3.025	M	-3.73	D	-4.31	D	0.978	5.993	27.8	0.995	0.993	D	1.055	D	0.941
1-0037-004	C Yuen RK1, et al. Nat Neurosci. 2017	28263302	ID	3	71021763	71021763	G	A	FOXP1	nonsynonymous SNV	de novo	FOXP1:NM_001244813:exon12:c.C1295T:p.A432V;FOXP1:NM_001244812:exon13:c.C1367T:p.A456V;FOXP1:NM_001244815:exon13:c.C1601T:p.A534V;FOXP1:NM_001244814:exon14:c.C1595T:p.A532V;FOXP1:NM_001244816:exon17:c.C1595T:p.A532V;FOXP1:NM_001244808:exon18:c.C1592T:p.A531V;FOXP1:NM_032682:exon18:c.C1595T:p.A532V	.	.	8.237e-06	0	0	0.0001	0	0	0	0	rs778252888	.	0.003	D	0.999	D	0.992	D	0	D	1	D	3.025	M	-3.68	D	-3.47	D	0.888	6.22	28.8	0.999	0.992	D	1.029	D	0.929
Case 4	Bekheirnia MR, et al. Genet Med. 2017	27657687	GDD, mega cisterna magna, seizure, hypotonia, concealed penis, retractable testis, and skeletal abnormalities	3	71021784	71021784	C	T	FOXP1	nonsynonymous SNV	de novo	FOXP1:NM_001244813:exon12:c.G1274A:p.R425Q;FOXP1:NM_001244812:exon13:c.G1346A:p.R449Q;FOXP1:NM_001244815:exon13:c.G1580A:p.R527Q;FOXP1:NM_001244814:exon14:c.G1574A:p.R525Q;FOXP1:NM_001244816:exon17:c.G1574A:p.R525Q;FOXP1:NM_001244808:exon18:c.G1571A:p.R524Q;FOXP1:NM_032682:exon18:c.G1574A:p.R525Q	.	.	.	.	.	.	.	.	.	.	.	.	0.001	D	1	D	0.999	D	0	D	1	D	3.08	M	-3.74	D	-3.24	D	0.952	7.222	34	1	0.984	D	1.06	D	0.943
Patient 6	Meerschaut I,et al.J Med Genet. 2017	28735298	ID	3	71021815	71021815	G	C	FOXP1	nonsynonymous SNV	de novo	FOXP1:NM_001244813:exon12:c.C1243G:p.H415D;FOXP1:NM_001244812:exon13:c.C1315G:p.H439D;FOXP1:NM_001244815:exon13:c.C1549G:p.H517D;FOXP1:NM_001244814:exon14:c.C1543G:p.H515D;FOXP1:NM_001244816:exon17:c.C1543G:p.H515D;FOXP1:NM_001244808:exon18:c.C1540G:p.H514D;FOXP1:NM_032682:exon18:c.C1543G:p.H515D	.	.	.	.	.	.	.	.	.	.	.	.	0.002	D	1	D	0.998	D	0	D	1	D	4.635	H	-4.49	D	-7.23	D	0.976	5.95	27.7	0.993	0.994	D	1.037	D	0.981
Case 5	Bekheirnia MR, et al. Genet Med. 2017	27657687	GDD, hip contractures, dysmorphic features, short stature, mild scoliosis, abnormally positioned thumbs, dysmorphic features, and UDT	3	71021815	71021815	G	C	FOXP1	nonsynonymous SNV	de novo	FOXP1:NM_001244813:exon12:c.C1243G:p.H415D;FOXP1:NM_001244812:exon13:c.C1315G:p.H439D;FOXP1:NM_001244815:exon13:c.C1549G:p.H517D;FOXP1:NM_001244814:exon14:c.C1543G:p.H515D;FOXP1:NM_001244816:exon17:c.C1543G:p.H515D;FOXP1:NM_001244808:exon18:c.C1540G:p.H514D;FOXP1:NM_032682:exon18:c.C1543G:p.H515D	.	.	.	.	.	.	.	.	.	.	.	.	0.002	D	1	D	0.998	D	0	D	1	D	4.635	H	-4.49	D	-7.23	D	0.976	5.95	27.7	0.993	0.994	D	1.037	D	0.981
patient 1	SollisE,et al.Hum Mutat. 2017	28741757	neurodevelopmental disorder	3	71021817	71021817	C	T	FOXP1	nonsynonymous SNV	de novo	FOXP1:NM_001244813:exon12:c.G1241A:p.R414H;FOXP1:NM_001244812:exon13:c.G1313A:p.R438H;FOXP1:NM_001244815:exon13:c.G1547A:p.R516H;FOXP1:NM_001244814:exon14:c.G1541A:p.R514H;FOXP1:NM_001244816:exon17:c.G1541A:p.R514H;FOXP1:NM_001244808:exon18:c.G1538A:p.R513H;FOXP1:NM_032682:exon18:c.G1541A:p.R514H	.	.	.	.	.	.	.	.	.	.	rs797045586	.	0	D	1	D	0.999	D	0	D	1	D	4.67	H	-4.7	D	-4.11	D	0.995	7.521	34	0.999	0.987	D	1.03	D	0.981
patient 2	SollisE,et al.Hum Mutat. 2017	28741757	neurodevelopmental disorder	3	71021817	71021817	C	T	FOXP1	nonsynonymous SNV	de novo	FOXP1:NM_001244813:exon12:c.G1241A:p.R414H;FOXP1:NM_001244812:exon13:c.G1313A:p.R438H;FOXP1:NM_001244815:exon13:c.G1547A:p.R516H;FOXP1:NM_001244814:exon14:c.G1541A:p.R514H;FOXP1:NM_001244816:exon17:c.G1541A:p.R514H;FOXP1:NM_001244808:exon18:c.G1538A:p.R513H;FOXP1:NM_032682:exon18:c.G1541A:p.R514H	.	.	.	.	.	.	.	.	.	.	rs797045586	.	0	D	1	D	0.999	D	0	D	1	D	4.67	H	-4.7	D	-4.11	D	0.995	7.521	34	0.999	0.987	D	1.03	D	0.981
patient 3	SollisE,et al.Hum Mutat. 2017	28741757	neurodevelopmental disorder	3	71021817	71021817	C	T	FOXP1	nonsynonymous SNV	de novo	FOXP1:NM_001244813:exon12:c.G1241A:p.R414H;FOXP1:NM_001244812:exon13:c.G1313A:p.R438H;FOXP1:NM_001244815:exon13:c.G1547A:p.R516H;FOXP1:NM_001244814:exon14:c.G1541A:p.R514H;FOXP1:NM_001244816:exon17:c.G1541A:p.R514H;FOXP1:NM_001244808:exon18:c.G1538A:p.R513H;FOXP1:NM_032682:exon18:c.G1541A:p.R514H	.	.	.	.	.	.	.	.	.	.	rs797045586	.	0	D	1	D	0.999	D	0	D	1	D	4.67	H	-4.7	D	-4.11	D	0.995	7.521	34	0.999	0.987	D	1.03	D	0.981
Patient 2	SollisE,et al.Hum Mol Genet. 2016	26647308	neurodevelopmental disorder	3	71021818	71021818	G	A	FOXP1	nonsynonymous SNV	de novo	FOXP1:NM_001244813:exon12:c.C1240T:p.R414C;FOXP1:NM_001244812:exon13:c.C1312T:p.R438C;FOXP1:NM_001244815:exon13:c.C1546T:p.R516C;FOXP1:NM_001244814:exon14:c.C1540T:p.R514C;FOXP1:NM_001244816:exon17:c.C1540T:p.R514C;FOXP1:NM_001244808:exon18:c.C1537T:p.R513C;FOXP1:NM_032682:exon18:c.C1540T:p.R514C	.	.	.	.	.	.	.	.	.	.	rs869025203	.	0	D	1	D	1	D	0	D	1	D	4.67	H	-4.73	D	-6.51	D	0.974	7.423	34	0.999	0.993	D	1.03	D	0.981
321	Lelieveld SH, et al. Nat Neurosci. 2016	27479843	ID	3	71021818	71021818	G	A	FOXP1	nonsynonymous SNV	de novo	FOXP1:NM_001244813:exon12:c.C1240T:p.R414C;FOXP1:NM_001244812:exon13:c.C1312T:p.R438C;FOXP1:NM_001244815:exon13:c.C1546T:p.R516C;FOXP1:NM_001244814:exon14:c.C1540T:p.R514C;FOXP1:NM_001244816:exon17:c.C1540T:p.R514C;FOXP1:NM_001244808:exon18:c.C1537T:p.R513C;FOXP1:NM_032682:exon18:c.C1540T:p.R514C	.	.	.	.	.	.	.	.	.	.	rs869025203	.	0	D	1	D	1	D	0	D	1	D	4.67	H	-4.73	D	-6.51	D	0.974	7.423	34	0.999	0.993	D	1.03	D	0.981
S5	Siper PM , et al. Mol Autism. 2017	29090079	developmentalDisorder	3	71026116	71026116	G	C	FOXP1	nonsynonymous SNV	de novo	FOXP1:NM_001244813:exon11:c.C1206G:p.F402L;FOXP1:NM_001244812:exon12:c.C1278G:p.F426L;FOXP1:NM_001244815:exon12:c.C1512G:p.F504L;FOXP1:NM_001244814:exon13:c.C1506G:p.F502L;FOXP1:NM_001244816:exon16:c.C1506G:p.F502L;FOXP1:NM_001244808:exon17:c.C1503G:p.F501L;FOXP1:NM_001244810:exon17:c.C1506G:p.F502L;FOXP1:NM_032682:exon17:c.C1506G:p.F502L	.	.	.	.	.	.	.	.	.	.	.	.	0.024	D	1	D	1	D	0	D	1	D	3.685	H	-3.86	D	-5.05	D	0.968	5.142	25.4	0.998	0.979	D	1.023	D	0.938
DDD4K.01295	Deciphering Developmental Disorders Study.Nature. 2017	28135719	developmentalDisorder	3	71026125	71026125	A	T	FOXP1	nonsynonymous SNV	de novo	FOXP1:NM_001244813:exon11:c.T1197A:p.F399L;FOXP1:NM_001244812:exon12:c.T1269A:p.F423L;FOXP1:NM_001244815:exon12:c.T1503A:p.F501L;FOXP1:NM_001244814:exon13:c.T1497A:p.F499L;FOXP1:NM_001244816:exon16:c.T1497A:p.F499L;FOXP1:NM_001244808:exon17:c.T1494A:p.F498L;FOXP1:NM_001244810:exon17:c.T1497A:p.F499L;FOXP1:NM_032682:exon17:c.T1497A:p.F499L	.	.	.	.	.	.	.	.	.	.	.	.	0.013	D	1	D	0.999	D	0	D	1	D	3.88	H	-4.28	D	-5.12	D	0.97	5.053	25.2	0.997	0.982	D	1.045	D	0.958
HEN0308.p1	SKLMG	.	developmentalDisorder	3	71026184	71026184	C	T	FOXP1	nonsynonymous SNV	de novo	FOXP1:NM_001244813:exon11:c.G1138A:p.E380K;FOXP1:NM_001244812:exon12:c.G1210A:p.E404K;FOXP1:NM_001244815:exon12:c.G1444A:p.E482K;FOXP1:NM_001244814:exon13:c.G1438A:p.E480K;FOXP1:NM_001244816:exon16:c.G1438A:p.E480K;FOXP1:NM_001244808:exon17:c.G1435A:p.E479K;FOXP1:NM_001244810:exon17:c.G1438A:p.E480K;FOXP1:NM_032682:exon17:c.G1438A:p.E480K	.	.	.	.	.	.	.	.	.	.	.	.	0.015	D	0.998	D	0.923	D	0	D	1	D	1.51	L	-3.75	D	-3.22	D	0.719	7.295	34	0.999	0.99	D	0.935	D	0.893
W3	Siper PM , et al. Mol Autism. 2017	29090079	ASD	3	71026813	71026813	T	C	FOXP1	nonsynonymous SNV	de novo	FOXP1:NM_001244813:exon10:c.A1109G:p.Y370C;FOXP1:NM_001244812:exon11:c.A1181G:p.Y394C;FOXP1:NM_001244815:exon11:c.A1415G:p.Y472C;FOXP1:NM_001244814:exon12:c.A1409G:p.Y470C;FOXP1:NM_001244816:exon15:c.A1409G:p.Y470C;FOXP1:NM_001244808:exon16:c.A1406G:p.Y469C;FOXP1:NM_001244810:exon16:c.A1409G:p.Y470C;FOXP1:NM_032682:exon16:c.A1409G:p.Y470C	.	.	8.241e-06	0	0	0	0	1.499e-05	0	0	rs769448730	.	0	D	1	D	1	D	0	D	1	D	4.525	H	-4.55	D	-7.68	D	0.972	5.488	26.2	0.997	0.991	D	1.051	D	0.978
DDD4K.01981	Deciphering Developmental Disorders Study.Nature. 2017	28135719	developmentalDisorder	3	71026816	71026816	G	A	FOXP1	nonsynonymous SNV	de novo	FOXP1:NM_001244813:exon10:c.C1106T:p.T369I;FOXP1:NM_001244812:exon11:c.C1178T:p.T393I;FOXP1:NM_001244815:exon11:c.C1412T:p.T471I;FOXP1:NM_001244814:exon12:c.C1406T:p.T469I;FOXP1:NM_001244816:exon15:c.C1406T:p.T469I;FOXP1:NM_001244808:exon16:c.C1403T:p.T468I;FOXP1:NM_001244810:exon16:c.C1406T:p.T469I;FOXP1:NM_032682:exon16:c.C1406T:p.T469I	.	.	.	.	.	.	.	.	.	.	.	.	0	D	1	D	1	D	0	D	1	D	3.485	M	-3.73	D	-5.11	D	0.979	5.823	27.2	0.999	0.995	D	1.067	D	0.951
262793	Deciphering Developmental Disorders Study, Nature. 2015	25533962	DD/ID	3	71026825	71026825	G	A	FOXP1	nonsynonymous SNV	de novo	FOXP1:NM_001244813:exon10:c.C1097T:p.P366L;FOXP1:NM_001244812:exon11:c.C1169T:p.P390L;FOXP1:NM_001244815:exon11:c.C1403T:p.P468L;FOXP1:NM_001244814:exon12:c.C1397T:p.P466L;FOXP1:NM_001244816:exon15:c.C1397T:p.P466L;FOXP1:NM_001244808:exon16:c.C1394T:p.P465L;FOXP1:NM_001244810:exon16:c.C1397T:p.P466L;FOXP1:NM_032682:exon16:c.C1397T:p.P466L	.	.	.	.	.	.	.	.	.	.	.	.	0.001	D	1	D	1	D	0	D	1	D	4.48	H	-5.73	D	-8.32	D	0.936	6.092	28.2	0.999	0.995	D	0.981	D	0.991
Patient 1	SollisE,et al.Hum Mol Genet. 2016	26647308	neurodevelopmental disorder	3	71026829	71026829	T	C	FOXP1	nonsynonymous SNV	de novo	FOXP1:NM_001244813:exon10:c.A1093G:p.R365G;FOXP1:NM_001244812:exon11:c.A1165G:p.R389G;FOXP1:NM_001244815:exon11:c.A1399G:p.R467G;FOXP1:NM_001244814:exon12:c.A1393G:p.R465G;FOXP1:NM_001244816:exon15:c.A1393G:p.R465G;FOXP1:NM_001244808:exon16:c.A1390G:p.R464G;FOXP1:NM_001244810:exon16:c.A1393G:p.R465G;FOXP1:NM_032682:exon16:c.A1393G:p.R465G	.	.	.	.	.	.	.	.	.	.	rs869025202	.	0.001	D	1	D	1	D	0	D	1	D	3.655	H	-4.15	D	-5.91	D	0.96	5.403	26	0.999	0.973	D	1.099	D	0.958
DDD4K.00079	Deciphering Developmental Disorders Study.Nature. 2017	28135719	developmentalDisorder	3	71026871	71026871	C	T	FOXP1	nonsynonymous SNV	de novo	FOXP1:NM_001244813:exon10:c.G1051A:p.D351N;FOXP1:NM_001244812:exon11:c.G1123A:p.D375N;FOXP1:NM_001244815:exon11:c.G1357A:p.D453N;FOXP1:NM_001244814:exon12:c.G1351A:p.D451N;FOXP1:NM_001244816:exon15:c.G1351A:p.D451N;FOXP1:NM_001244810:exon16:c.G1351A:p.D451N;FOXP1:NM_032682:exon16:c.G1351A:p.D451N	.	.	.	.	.	.	.	.	.	.	.	.	0.054	T	0.998	D	0.991	D	0	D	1	D	1.355	L	-2.33	D	-2.53	D	0.085	6.224	28.8	0.995	0.992	D	-0.463	T	0.34
Patient 16 (Decipher 262793)	Meerschaut I,et al.J Med Genet. 2017	28735298	ID	3	71027158	71027158	G	A	FOXP1	nonsynonymous SNV	de novo	FOXP1:NM_001244813:exon9:c.C869T:p.T290I;FOXP1:NM_001244812:exon10:c.C941T:p.T314I;FOXP1:NM_001244815:exon10:c.C1175T:p.T392I;FOXP1:NM_001244814:exon11:c.C1169T:p.T390I;FOXP1:NM_001244816:exon14:c.C1169T:p.T390I;FOXP1:NM_001244808:exon15:c.C1169T:p.T390I;FOXP1:NM_001244810:exon15:c.C1169T:p.T390I;FOXP1:NM_032682:exon15:c.C1169T:p.T390I	.	.	.	.	.	.	.	.	.	.	.	.	0.017	D	0.944	P	0.67	P	0	D	1	D	1.955	M	1.27	T	-3.53	D	0.761	3.822	23.4	0.999	0.995	D	-0.879	T	0.172
Case 1 (family 38)	Bekheirnia MR, et al. Genet Med. 2017	27657687	Hydrocephaly, GDD and unilateral renal agenesis	3	71090675	71090675	G	T	FOXP1	nonsynonymous SNV	de novo	FOXP1:NM_001244813:exon5:c.C373A:p.P125T;FOXP1:NM_001244812:exon6:c.C445A:p.P149T;FOXP1:NM_001244815:exon6:c.C679A:p.P227T;FOXP1:NM_001244814:exon7:c.C673A:p.P225T;FOXP1:NM_001244816:exon10:c.C673A:p.P225T;FOXP1:NM_001244808:exon11:c.C673A:p.P225T;FOXP1:NM_001244810:exon11:c.C673A:p.P225T;FOXP1:NM_032682:exon11:c.C673A:p.P225T	.	.	.	.	.	.	.	.	.	.	.	.	0.003	D	1	D	0.996	D	0	D	1	D	2.25	M	0.06	T	-4.72	D	0.905	4.775	24.7	0.997	0.994	D	-0.09	T	0.468
8	Worthey EA, et al.J Neurodev Disord. 2013	24083349	Developmental delay, expressive language deficits, ASD	3	71102887	71102887	A	G	FOXP1	nonsynonymous SNV	unknown	FOXP1:NM_001244813:exon2:c.T20C:p.I7T;FOXP1:NM_001244815:exon3:c.T326C:p.I109T;FOXP1:NM_001244814:exon4:c.T320C:p.I107T;FOXP1:NM_001244816:exon7:c.T320C:p.I107T;FOXP1:NM_001244808:exon8:c.T320C:p.I107T;FOXP1:NM_001244810:exon8:c.T320C:p.I107T;FOXP1:NM_032682:exon8:c.T320C:p.I107T	.	.	.	.	.	.	.	.	.	.	.	.	0.011	D	0.989	D	0.985	D	0	D	1	D	2.085	M	1.72	T	-2.48	N	0.844	4.165	23.8	0.996	0.993	D	-0.681	T	0.216
11598	Schaaf CP , et al. Hum Mol Genet. 2011	21624971	ASD	7	114271605	114271605	-	AGC	FOXP2	nonframeshift insertion	de novo (1 case); unknown (3 cases)	FOXP2:NM_148899:exon5:c.620_621insAGC:p.Q207delinsQA;FOXP2:NM_001172766:exon6:c.617_618insAGC:p.Q206delinsQA;FOXP2:NM_001172767:exon6:c.695_696insAGC:p.Q232delinsQA;FOXP2:NM_014491:exon6:c.620_621insAGC:p.Q207delinsQA;FOXP2:NM_148898:exon7:c.695_696insAGC:p.Q232delinsQA;FOXP2:NM_148900:exon7:c.671_672insAGC:p.Q224delinsQA	.	.	.	.	.	.	.	.	.	.	.	.	.	.	.	.	.	.	.	.	.	.	.	.	.	.	.	.	.	.	.	.	.	.	.	.	.
.	Roll P, et al. Hum Mol Genet. 2010	20858596	DDD	7	114294015	114294015	T	C	FOXP2	nonsynonymous SNV	paternal	FOXP2:NM_148899:exon9:c.T1217C:p.M406T;FOXP2:NM_001172766:exon10:c.T1214C:p.M405T;FOXP2:NM_001172767:exon10:c.T1292C:p.M431T;FOXP2:NM_014491:exon10:c.T1217C:p.M406T;FOXP2:NM_148898:exon11:c.T1292C:p.M431T;FOXP2:NM_148900:exon11:c.T1268C:p.M423T	.	.	.	.	.	.	.	.	.	.	.	.	0.029	D	0.992	D	0.974	D	0	D	1	D	1.77	L	2.25	T	-5.01	D	0.977	2.083	16.75	0.994	0.914	D	-1.096	T	0.105
family 8	Reuter MS , et al. J Med Genet. 2017	27572252	ASD	7	114299456	114299456	C	T	FOXP2	nonsynonymous SNV	paternal	FOXP2:NM_001172766:exon12:c.C1511T:p.P504L;FOXP2:NM_014491:exon12:c.C1514T:p.P505L;FOXP2:NM_148898:exon13:c.C1589T:p.P530L;FOXP2:NM_148900:exon13:c.C1565T:p.P522L	.	.	8.279e-06	0	0	0	0	1.505e-05	0	0	rs758513311	.	0.001	D	0.999	D	0.995	D	0	D	1	D	4.445	H	-5.73	D	-8.7	D	0.924	5.471	26.2	0.997	0.985	D	0.979	D	0.99
family 3	Reuter MS , et al. J Med Genet. 2017	27572252	DDD	7	114299688	114299688	G	C	FOXP2	nonsynonymous SNV	de novo	FOXP2:NM_001172766:exon13:c.G1604C:p.R535P;FOXP2:NM_014491:exon13:c.G1607C:p.R536P;FOXP2:NM_148898:exon14:c.G1682C:p.R561P;FOXP2:NM_148900:exon14:c.G1658C:p.R553P	.	.	.	.	.	.	.	.	.	.	.	.	0.019	D	0.998	D	0.995	D	0	D	1	D	2.815	M	-3.74	D	-4.95	D	0.861	6.159	28.5	0.966	0.992	D	1.049	D	0.938
DDD4K.03668	Deciphering Developmental Disorders Study.Nature. 2017	28135719	developmentalDisorder	7	114302130	114302130	G	A	FOXP2	nonsynonymous SNV	de novo	FOXP2:NM_001172766:exon14:c.G1655A:p.R552H;FOXP2:NM_014491:exon14:c.G1658A:p.R553H;FOXP2:NM_148898:exon15:c.G1733A:p.R578H;FOXP2:NM_148900:exon15:c.G1709A:p.R570H	.	.	.	.	.	.	.	.	.	.	rs121908377	.	0	D	1	D	1	D	0	D	1	A	4.62	H	-4.7	D	-4.09	D	0.993	7.23	34	0.998	0.972	D	1.038	D	0.98
KE family	Cecilia S，et al.Nature. 2001	11586359	severe speech and language disorder	7	114302130	114302130	G	A	FOXP2	nonsynonymous SNV	cosegregating	FOXP2:NM_001172766:exon14:c.G1655A:p.R552H;FOXP2:NM_014491:exon14:c.G1658A:p.R553H;FOXP2:NM_148898:exon15:c.G1733A:p.R578H;FOXP2:NM_148900:exon15:c.G1709A:p.R570H	.	.	.	.	.	.	.	.	.	.	rs121908377	.	0	D	1	D	1	D	0	D	1	A	4.62	H	-4.7	D	-4.09	D	0.993	7.23	34	0.998	0.972	D	1.038	D	0.98
11446	Schaaf CP , et al. Hum Mol Genet. 2011	21624971	ASD	7	114329917	114329917	A	C	FOXP2	nonsynonymous SNV	de novo(1 case);maternal(1 case)	FOXP2:NM_001172766:exon17:c.A2081C:p.H694P;FOXP2:NM_014491:exon17:c.A2084C:p.H695P;FOXP2:NM_148898:exon18:c.A2159C:p.H720P;FOXP2:NM_148900:exon18:c.A2135C:p.H712P	.	.	.	.	.	.	.	.	.	.	.	.	0.141	T	0.988	D	0.977	D	0	D	1	D	1.65	L	-2.67	D	-3.53	D	0.904	1.293	12.23	0.935	0.988	D	0.687	D	0.822
11028	Schaaf CP , et al. Hum Mol Genet. 2011	21624971	ASD	7	114329917	114329917	A	C	FOXP2	nonsynonymous SNV	de novo(1 case);maternal(1 case)	FOXP2:NM_001172766:exon17:c.A2081C:p.H694P;FOXP2:NM_014491:exon17:c.A2084C:p.H695P;FOXP2:NM_148898:exon18:c.A2159C:p.H720P;FOXP2:NM_148900:exon18:c.A2135C:p.H712P	.	.	.	.	.	.	.	.	.	.	.	.	0.141	T	0.988	D	0.977	D	0	D	1	D	1.65	L	-2.67	D	-3.53	D	0.904	1.293	12.23	0.935	0.988	D	0.687	D	0.822
DDD4K.03038	Deciphering Developmental Disorders Study.Nature. 2017	28135719	developmentalDisorder	14	29236583	29236583	A	C	FOXG1	nonsynonymous SNV	de novo	FOXG1:NM_005249:exon1:c.A98C:p.H33P	.	.	.	.	.	.	.	.	.	.	.	.	0.006	D	0.842	P	0.068	B	0.476	N	0.589	D	0.805	L	0.92	T	-0.84	N	0.417	2.863	21.7	0.941	0.356	N	-0.976	T	0.053
11	Mitter D , et al. Genet Med. 2018	28661489	neurological disorders	14	29237028	29237028	G	C	FOXG1	nonsynonymous SNV	de novo (paternal gonadal mosaicism)	FOXG1:NM_005249:exon1:c.G543C:p.K181N	.	.	.	.	.	.	.	.	.	.	.	.	0	D	0.999	D	0.996	D	0	U	1	D	3.97	H	-4.4	D	-4.29	D	0.614	4.005	23.6	0.993	0.929	D	1.089	D	0.964
13	Mitter D , et al. Genet Med. 2018	28661489	neurological disorders	14	29237030	29237030	C	A	FOXG1	nonsynonymous SNV	de novo	FOXG1:NM_005249:exon1:c.C545A:p.P182Q	.	.	.	.	.	.	.	.	.	.	.	.	0	D	1	D	1	D	0	U	1	D	4.125	H	-5.74	D	-7.07	D	0.769	6.516	31	0.992	0.977	D	1.017	D	0.986
46	Chrot E , et al. Clin Genet. 2018	28708303	Rett syndrome	14	29237030	29237030	C	T	FOXG1	nonsynonymous SNV	de novo	FOXG1:NM_005249:exon1:c.C545T:p.P182L	.	.	.	.	.	.	.	.	.	.	rs796052461	.	0	D	1	D	1	D	0	U	1	D	3.775	H	-5.73	D	-8.76	D	0.779	6.9	33	0.999	0.975	D	1.037	D	0.984
14	Mitter D , et al. Genet Med. 2018	28661489	neurological disorders	14	29237038	29237038	A	T	FOXG1	nonsynonymous SNV	de novo	FOXG1:NM_005249:exon1:c.A553T:p.S185C	.	.	.	.	.	.	.	.	.	.	.	.	0	D	1	D	1	D	0	U	1	D	4.02	H	-4.48	D	-4.36	D	0.886	4.848	24.8	0.989	0.893	D	1.03	D	0.957
00329-C	Bowling KM , et al. Genome Med. 2017	28554332	Intellectual disability (moderate); Speech delay; Seizures; Autism spectrum disorder	14	29237038	29237038	A	T	FOXG1	nonsynonymous SNV	de novo	FOXG1:NM_005249:exon1:c.A553T:p.S185C	.	.	.	.	.	.	.	.	.	.	.	.	0	D	1	D	1	D	0	U	1	D	4.02	H	-4.48	D	-4.36	D	0.886	4.848	24.8	0.989	0.893	D	1.03	D	0.957
38	Helbig KL , et al. Genet Med. 2016	26795593	epilepsy	14	29237046	29237046	C	A	FOXG1	nonsynonymous SNV	de novo	FOXG1:NM_005249:exon1:c.C561A:p.N187K	.	.	.	.	.	.	.	.	.	.	rs796052462	.	0.007	D	1	D	1	D	0	U	1	D	1.24	L	-3.68	D	-5.17	D	0.435	5.397	26	0.997	0.942	D	0.585	D	0.816
15	Mitter D , et al. Genet Med. 2018	28661489	neurological disorders	14	29237046	29237046	C	A	FOXG1	nonsynonymous SNV	de novo	FOXG1:NM_005249:exon1:c.C561A:p.N187K	.	.	.	.	.	.	.	.	.	.	rs796052462	.	0.007	D	1	D	1	D	0	U	1	D	1.24	L	-3.68	D	-5.17	D	0.435	5.397	26	0.997	0.942	D	0.585	D	0.816
16	Mitter D , et al. Genet Med. 2018	28661489	neurological disorders	14	29237046	29237046	C	A	FOXG1	nonsynonymous SNV	de novo	FOXG1:NM_005249:exon1:c.C561A:p.N187K	.	.	.	.	.	.	.	.	.	.	rs796052462	.	0.007	D	1	D	1	D	0	U	1	D	1.24	L	-3.68	D	-5.17	D	0.435	5.397	26	0.997	0.942	D	0.585	D	0.816
39	Helbig KL , et al. Genet Med. 2016	26795593	developmentalDisorder	14	29237046	29237046	C	G	FOXG1	nonsynonymous SNV	de novo	FOXG1:NM_005249:exon1:c.C561G:p.N187K	.	.	.	.	.	.	.	.	.	.	.	.	0.007	D	1	D	1	D	0	U	1	D	1.24	L	-3.68	D	-5.17	D	0.435	4.907	24.9	0.997	0.944	D	0.585	D	0.816
17	Mitter D , et al. Genet Med. 2018	28661489	neurological disorders	14	29237050	29237050	C	T	FOXG1	nonsynonymous SNV	de novo	FOXG1:NM_005249:exon1:c.C565T:p.L189F	.	.	.	.	.	.	.	.	.	.	.	.	0	D	1	D	1	D	0	U	1	D	3.44	M	-4.7	D	-3.48	D	0.83	5.815	27.2	0.999	0.883	D	1.097	D	0.963
Case 1	Van der Aa, N. et al; Mol Syndromol. 2011	22190898	Rett syndrome	14	29237062	29237062	G	A	FOXG1	nonsynonymous SNV	de novo	FOXG1:NM_005249:exon1:c.G577A:p.A193T	.	.	.	.	.	.	.	.	.	.	rs786205005	.	0	D	1	D	1	D	0	U	1	D	3.12	M	-4.75	D	-3.52	D	0.956	6.381	29.5	0.999	0.982	D	1.1	D	0.959
19	Mitter D , et al. Genet Med. 2018	28661489	neurological disorders	14	29237066	29237066	T	G	FOXG1	nonsynonymous SNV	de novo	FOXG1:NM_005249:exon1:c.T581G:p.I194S	.	.	.	.	.	.	.	.	.	.	.	.	0	D	1	D	1	D	0	U	1	D	3.645	H	-4.31	D	-5.08	D	0.952	6.331	29.3	0.993	0.975	D	1.082	D	0.957
30	Mitter D , et al. Genet Med. 2018	28661489	neurological disorders	14	29237075	29237075	G	T	FOXG1	nonsynonymous SNV	de novo	FOXG1:NM_005249:exon1:c.G590T:p.S197I	.	.	.	.	.	.	.	.	.	.	.	.	0	D	1	D	1	D	0	U	1	D	3.325	M	-4.08	D	-5.38	D	0.836	6.355	29.4	0.996	0.939	D	1.099	D	0.947
20	Mitter D , et al. Genet Med. 2018	28661489	neurological disorders	14	29237077	29237079	CCC	-	FOXG1	nonframeshift deletion	de novo	FOXG1:NM_005249:exon1:c.592_594del:p.198_198del	.	.	.	.	.	.	.	.	.	.	.	.	.	.	.	.	.	.	.	.	.	.	.	.	.	.	.	.	.	.	.	.	.	.	.	.	.
case 2	Mencarelli, M.A. et al; J Med Genet. 2010	19578037	Rett syndrome	14	29237128	29237128	T	C	FOXG1	nonsynonymous SNV	de novo	FOXG1:NM_005249:exon1:c.T643C:p.F215L	.	.	.	.	.	.	.	.	.	.	rs267606828	.	0.001	D	1	D	0.995	D	0	U	1	D	3.07	M	-4.28	D	-5.25	D	0.965	6.043	28	0.999	0.885	D	1.084	D	0.948
case 4	Mencarelli, M.A. et al; J Med Genet. 2010	19578037	Rett syndrome	14	29237147	29237147	C	G	FOXG1	nonsynonymous SNV	de novo	FOXG1:NM_005249:exon1:c.A662G:p.N221S	.	.	.	.	.	.	.	.	.	.	.	.	0.039	D	0.996	D	0.957	D	0	U	1	D	1.495	L	-3.72	D	-4.27	D	0.198	4.018	23.6	0.998	0.963	D	0.898	D	0.87
30	Vissers LE , et al. Genet Med. 2017	28333917	neurological disorders	14	29237158	29237158	T	C	FOXG1	nonsynonymous SNV	de novo	FOXG1:NM_005249:exon1:c.T673C:p.W225R	.	.	.	.	.	.	.	.	.	.	rs796052482	.	0	D	1	D	1	D	0	U	1	D	3.67	H	-5.62	D	-12.33	D	0.974	5.662	26.7	0.994	0.919	D	1.053	D	0.983
patient 2	Takahashi, S. et al; Clin Genet. 2012	22129046	Rett syndrome	14	29237174	29237174	G	A	FOXG1	nonsynonymous SNV	de novo	FOXG1:NM_005249:exon1:c.G689A:p.R230H	.	.	.	.	.	.	.	.	.	.	rs786205007	.	0	D	1	D	1	D	0	U	1	D	3.855	H	-4.7	D	-4.58	D	0.981	7.053	33	1	0.976	D	1.083	D	0.971
patient 11	Kortm F , et al. J Med Genet. 2011	21441262	neurodevelopmental Disorder	14	29237185	29237185	T	C	FOXG1	nonsynonymous SNV	de novo	FOXG1:NM_005249:exon1:c.T700C:p.S234P	.	.	.	.	.	.	.	.	.	.	rs786205008	.	0.016	D	1	D	1	D	0.005	U	1	D	4.16	H	-4.46	D	-4.14	D	0.975	5.528	26.3	0.998	0.906	D	1.062	D	0.961
Lelieveld_348	Lelieveld SH, et al. Nat Neurosci. 2016	27479843	intellectualDisability	14	29237215	29237215	C	T	FOXG1	nonsynonymous SNV	de novo	FOXG1:NM_005249:exon1:c.C730T:p.R244C	.	.	.	.	.	.	.	.	.	.	rs786205009	.	0	D	1	D	1	D	0	U	1	D	3.625	H	-4.12	D	-7.36	D	0.895	7.764	35	0.999	0.93	D	1.106	D	0.954
23	Mitter D , et al. Genet Med. 2018	28661489	neurological disorders	14	29237215	29237215	C	T	FOXG1	nonsynonymous SNV	de novo	FOXG1:NM_005249:exon1:c.C730T:p.R244C	.	.	.	.	.	.	.	.	.	.	rs786205009	.	0	D	1	D	1	D	0	U	1	D	3.625	H	-4.12	D	-7.36	D	0.895	7.764	35	0.999	0.93	D	1.106	D	0.954
28	Mitter D , et al. Genet Med. 2018	28661489	neurological disorders	14	29237240	29237240	G	A	FOXG1	nonsynonymous SNV	de novo	FOXG1:NM_005249:exon1:c.G755A:p.G252D	.	.	.	.	.	.	.	.	.	.	.	.	0	D	1	D	1	D	0	U	1	D	2.94	M	-5.01	D	-6.65	D	0.973	6.138	28.4	0.998	0.971	D	1.099	D	0.966
patient 5	Kortm F , et al. J Med Genet. 2011	21441262	developmental Disorder	14	29237242	29237242	A	G	FOXG1	nonsynonymous SNV	de novo	FOXG1:NM_005249:exon1:c.A757G:p.N253D	.	.	.	.	.	.	.	.	.	.	rs587783641	.	0.002	D	1	D	0.999	D	0	U	1	D	2.66	M	-3.78	D	-4.75	D	0.482	5.97	27.7	0.997	0.969	D	1.028	D	0.917
7-0008-003	C Yuen RK1, et al. Nat Neurosci. 2017	28263302	autism	14	29237255	29237255	T	G	FOXG1	nonsynonymous SNV	de novo	FOXG1:NM_005249:exon1:c.T770G:p.L257R	.	.	.	.	.	.	.	.	.	.	.	.	0	D	1	D	1	D	0	U	1	D	2.875	M	-4.22	D	-5.9	D	0.954	5.908	27.5	0.997	0.962	D	1.087	D	0.946
00181-C	Bowling KM , et al. Genome Med. 2017	28554332	Intellectual disability (moderate); Speech delay	14	29237306	29237306	G	A	FOXG1	nonsynonymous SNV	de novo	FOXG1:NM_005249:exon1:c.G821A:p.R274Q	.	.	.	.	.	.	.	.	.	.	rs869312700	.	0.012	D	1	D	0.997	D	0	U	1	D	2.555	M	-3.76	D	-3.75	D	0.622	7.35	34	0.999	0.971	D	1.052	D	0.919
AU161A	De Rubeis S , et al. Nature. 2014	25363760	ASD	14	29237624	29237624	C	T	FOXG1	nonsynonymous SNV	de novo	FOXG1:NM_005249:exon1:c.C1139T:p.T380M	.	.	.	.	.	.	.	.	.	.	.	.	0.001	D	1	D	0.94	D	0	U	1	D	0.695	N	-3.31	D	-2.09	N	0.533	5.97	27.7	0.99	0.869	D	0.742	D	0.789
NDAR_INVWJ130DDY_wes1	De Rubeis S , et al. Nature. 2014	25363760	ASD	14	29237726	29237726	C	A	FOXG1	nonsynonymous SNV	de novo	FOXG1:NM_005249:exon1:c.C1241A:p.T414N	.	.	.	.	.	.	.	.	.	.	.	.	0.061	T	0.99	D	0.815	P	0	U	1	D	0.205	N	-3.31	D	-1.12	N	0.247	3.188	22.7	0.965	0.924	D	0.646	D	0.728
Notes: The variant FOXP1: p.R514C was reported in two patient from different papers with overlapped authors. Both patients are from the Netherlands, we can’t determine whether the two patients are independent individuals.
[truncated: 9 more columns]
